# Supplementary material for: Borrelia burgdorferi loses essential genetic elements and cell proliferative potential during stationary phase in culture but not in the tick vector
Source: bioRxiv. 2024 Oct 28:2024.10.28.620338. Preprint. [Version 1] doi: 10.1101/2024.10.28.620338 (PMC11565743; doi:10.1101/2024.10.28.620338)
Supplement: Supplement 1 [file media-1.xlsx]

## Sheet: Figs_1A_S1A_S4E
Strain/Replicate	Time course day (if applicable)	Number of cells		Light source		Exposure time					Notes
B31MI rep 1	Day -3 in stationary phase	201		pE-4000 (CoolLED)		Texas Red 2s, 50 % power; DAPI 1s, 50% power; Phase 500 ms					Fig. 1A	PI-uptake
B31MI rep 1	Day -2 in stationary phase	211		pE-4000 (CoolLED)		Texas Red 2s, 50 % power; DAPI 1s, 50% power; Phase 400 ms					Fig. S1A	PI-uptake
B31MI rep 1	Day -1 in stationary phase	204		pE-4000 (CoolLED)		Texas Red 2s, 50 % power; DAPI 1s, 50% power; Phase 500 ms					Fig. S4E	Hoechst 33342 intensity quantification
B31MI rep 1	Day 0 in stationary phase	388		pE-4000 (CoolLED)		Texas Red 2s, 50 % power; DAPI 1s, 50% power; Phase 400 ms
B31MI rep 1	Day 1 in stationary phase	172		pE-4000 (CoolLED)		Texas Red 2s, 50 % power; DAPI 1s, 50% power; Phase 400 ms
B31MI rep 1	Day 4 in stationary phase	417		pE-4000 (CoolLED)		Texas Red 2s, 50 % power; DAPI 1s, 50% power; Phase 500 ms
B31MI rep 1	Day 6 in stationary phase	72		pE-4000 (CoolLED)		Texas Red 2s, 50 % power; DAPI 1s, 50% power; Phase 500 ms
B31MI rep 1	Day 8 in stationary phase	133		pE-4000 (CoolLED)		Texas Red 2s, 50 % power; DAPI 1s, 50% power; Phase 500 ms
B31MI rep 1	Day 12 in stationary phase	165		pE-4000 (CoolLED)		Texas Red 2s, 50 % power; DAPI 1s, 50% power; Phase 500 ms
B31MI rep 1	Day 19 in stationary phase	169		pE-4000 (CoolLED)		Texas Red 2s, 50 % power; DAPI 1s, 50% power; Phase 500 ms
B31MI rep 2	Day -1 in stationary phase	181		pE-4000 (CoolLED)		Texas Red 2s, 50 % power; DAPI 2s, 50% power; Phase 500 ms
B31MI rep 2	Day 0 in stationary phase	73		pE-4000 (CoolLED)		Texas Red 2s, 50 % power; DAPI 2s, 50% power; Phase 500 ms
B31MI rep 2	Day 1 in stationary phase	93		pE-4000 (CoolLED)		Texas Red 2s, 50 % power; DAPI 2s, 50% power; Phase 500 ms
B31MI rep 2	Day 2 in stationary phase	147		pE-4000 (CoolLED)		Texas Red 2s, 50 % power; DAPI 2s, 50% power; Phase 500 ms
B31MI rep 2	Day 3 in stationary phase	91		pE-4000 (CoolLED)		Texas Red 2s, 50 % power; DAPI 2s, 50% power; Phase 500 ms
B31MI rep 2	Day 6 in stationary phase	166		pE-4000 (CoolLED)		Texas Red 2s, 50 % power; DAPI 2s, 50% power; Phase 500 ms
B31MI rep 2	Day 8 in stationary phase	191		pE-4000 (CoolLED)		Texas Red 2s, 50 % power; DAPI 2s, 50% power; Phase 400 or 500 ms
B31MI rep 2	Day 10 in stationary phase	85		pE-4000 (CoolLED)		Texas Red 2s, 50 % power; DAPI 2s, 50% power; Phase 500 ms
B31MI rep 2	Day 14 in stationary phase	108		pE-4000 (CoolLED)		Texas Red 2s, 50 % power; DAPI 2s, 50% power; Phase 500 ms
B31MI rep 2	Day 21 in stationary phase	101		pE-4000 (CoolLED)		Texas Red 2s, 50 % power; DAPI 2s, 50% power; Phase 500 ms

## Sheet: Figs_2B_S2B
Strain/Replicate		Time course day (if applicable)			Number of cells		Light Source		Exposure time			Notes
K2 rep1		Day 0 (pre resuspension in pH 6 medium)			76		pE-4000 (CoolLED)		TexasRed 2s, 50% power; Phase 500 ms			Fig. 2A	PI-uptake
K2 rep1		day 1			36		pE-4000 (CoolLED)		TexasRed 2s, 50% power; Phase 500 ms			Fig. S2B	PI-uptake
K2 rep1		day 2			33		pE-4000 (CoolLED)		TexasRed 2s, 50% power; Phase 500 ms
K2 rep1		day 3			105		pE-4000 (CoolLED)		TexasRed 2s, 50% power; Phase 500 ms
K2 rep1		day 4			66		pE-4000 (CoolLED)		TexasRed 2s, 50% power; Phase 500 ms
K2 rep1		day 7			35		pE-4000 (CoolLED)		TexasRed 2s, 50% power; Phase 500 ms
K2 rep1		day 14			44		pE-4000 (CoolLED)		TexasRed 2s, 50% power; Phase 500 ms
K2 rep2		Day 0 (pre resuspension in pH 6 medium)			45		pE-4000 (CoolLED)		TexasRed 2s, 50% power; Phase 500 ms
K2 rep2		day 1			33		pE-4000 (CoolLED)		TexasRed 2s, 50% power; Phase 500 ms
K2 rep2		day 2			62		pE-4000 (CoolLED)		TexasRed 2s, 50% power; Phase 500 ms
K2 rep2		day 3			60		pE-4000 (CoolLED)		TexasRed 2s, 50% power; Phase 500 ms
K2 rep2		day 4			69		pE-4000 (CoolLED)		TexasRed 2s, 50% power; Phase 500 ms
K2 rep2		day 7			31		pE-4000 (CoolLED)		TexasRed 2s, 50% power; Phase 500 ms
K2 rep2		day 14			104		pE-4000 (CoolLED)		TexasRed 2s, 50% power; Phase 500 ms

## Sheet: Figs_3C_3D_S3A
Strain/Replicate		Time course day (if applicable)			Number of cells	Light Source	Exposure time			Notes
K2 (pre-starve)		Day 0			177	Sola Light Engine (Lumencor)	mCherry 250 ms; Phase 200 ms			Fig. 3C	Round body analysis
										Fig. 3D	PI-uptake
K2 rep1		day 0 - after resuspension in RPMI			n/a					Fig. S3A	PI-uptake
K2 rep1		day 1			122	Sola Light Engine (Lumencor)	mCherry 250 ms; Phase 200 ms
K2 rep1		day 2			137	Sola Light Engine (Lumencor)	mCherry 250 ms; Phase 200 ms
K2 rep1		day 3			139	Sola Light Engine (Lumencor)	mCherry 250 ms; Phase 100 ms
K2 rep1		day 4			97	Sola Light Engine (Lumencor)	mCherry 250 ms; Phase 100 ms
K2 rep1		day 7			109	Sola Light Engine (Lumencor)	mCherry 250 ms; Phase 100 ms
K2 rep1		day 14			100	Sola Light Engine (Lumencor)	mCherry 250 ms; Phase 200 ms
K2 rep1		day 0 - after resuspension in RPMI			n/a
K2 rep2		day 1			166	Sola Light Engine (Lumencor)	mCherry 250 ms; Phase 200 ms
K2 rep2		day 2			247	Sola Light Engine (Lumencor)	mCherry 250 ms; Phase 200 ms
K2 rep2		day 3			140	Sola Light Engine (Lumencor)	mCherry 250 ms; Phase 100 ms
K2 rep2		day 4			72	Sola Light Engine (Lumencor)	mCherry 250 ms; Phase 100 ms
K2 rep2		day 7			48	Sola Light Engine (Lumencor)	mCherry 250 ms; Phase 100 ms
K2 rep2		day 14			119	Sola Light Engine (Lumencor)	mCherry 250 ms; Phase 200 ms
						Gamma

## Sheet: Figs_4B_S5A_S5B
Strain	Time course day		Number of cells		Intensity thresholds (set 1/set 2)			Light Source		Exposure time		Notes
CJW_Bb378	day -1		132		1.15			Sola Light Engine (Lumencor)		GFP 2s; Phase 100 ms		Fig. 4B	Quantificaiton of cells with 0 oriC foci
CJW_Bb378	day 0		59		1.15			Sola Light Engine (Lumencor)		GFP 2s; Phase 100 ms		Fig. S5A	Quantification of oriCcopies per cell
CJW_Bb378	day 1		75		1.15			Sola Light Engine (Lumencor)		GFP 2s; Phase 100 ms		Fig. S5B	Quantification of oriC density
CJW_Bb378	day 2		93		1.15/1.25			Sola Light Engine (Lumencor)		GFP 2s; Phase 100 ms
CJW_Bb378	day 3		147		1.25			Sola Light Engine (Lumencor)		GFP 2s; Phase 100 ms
CJW_Bb378	day 4		220		1.25			Sola Light Engine (Lumencor)		GFP 2s; Phase 100 ms
CJW_Bb378	day 5		105		1.25			Sola Light Engine (Lumencor)		GFP 2s; Phase 100 ms
CJW_Bb378	day 6		153		1.25			Sola Light Engine (Lumencor)		GFP 2s; Phase 100 ms
CJW_Bb378	day 7		110		1.25			Sola Light Engine (Lumencor)		GFP 2s; Phase 100 ms
CJW_Bb379	day -1		194		1.15			Sola Light Engine (Lumencor)		mCherry 2s; Phase 100 ms
CJW_Bb379	day 0		269		1.2			Sola Light Engine (Lumencor)		mCherry 2s; Phase 100 ms
CJW_Bb379	day 1		380		1.2			Sola Light Engine (Lumencor)		mCherry 2s; Phase 100 ms
CJW_Bb379	day 2		190		1.25			Sola Light Engine (Lumencor)		mCherry 2s; Phase 100 ms
CJW_Bb379	day 3		377		1.3			Sola Light Engine (Lumencor)		mCherry 2s; Phase 100 ms
CJW_Bb379	day 4		180		1.3			Sola Light Engine (Lumencor)		mCherry 2s; Phase 100 ms
CJW_Bb379	day 5		170		1.3			Sola Light Engine (Lumencor)		mCherry 2s; Phase 100 ms
CJW_Bb379	day 6		119		1.3			Sola Light Engine (Lumencor)		mCherry 2s; Phase 100 ms
CJW_Bb379	day 7		157		1.3			Sola Light Engine (Lumencor)		mCherry 2s; Phase 100 ms

## Sheet: Figs_4C_4F_4G_S5C
Strain/Replicate		Time course day (if applicable)			Number of cells analyzed (with at least one copy of oriC)					oriC threshold (set 1/2)	plasmid threshold (set 1/2)			Light Source		Exposure time			Notes
CJW_Bb274 (lp25/oriC) rep 1		exponential			38					1.25	1.35			Sola Light Engine (Lumencor)		mCherry 2s; GFP 2s; Phase 100 ms			Fig. 4C	Quantification of plasmid copies per cell
CJW_Bb274 (lp25/oriC) rep 1		2 days in stationary phase			22					1.4/1.3	1.4/1.3			Sola Light Engine (Lumencor)		mCherry 2s; GFP 2s; Phase 100 ms			Fig. 4F	Plasmid retention analysis
CJW_Bb274 (lp25/oriC) rep 2		exponential			38					1.3	1.25			pE-4000 (CoolLED)		TexasRed 1s, 100% power; GFP 2s, 50% power; Phase 300 ms			Fig. 4G	Plasmid retention analysis (variance)
CJW_Bb274 (lp25/oriC) rep 2		2 days in stationary phase			47					1.3	1.3			pE-4000 (CoolLED)		TexasRed 1s, 100% power; GFP 2s, 50% power; Phase 300 ms			Fig. S5C	Quanitification of plasmid density
CJW_Bb326 (lp54/oriC) rep 1		exponential			87					1.3	1.35			Sola Light Engine (Lumencor)		mCherry 2s; GFP 2s; Phase 100 ms
CJW_Bb326 (lp54/oriC) rep 1		2 days in stationary phase			85					1.4	1.4			Sola Light Engine (Lumencor)		mCherry 2s; GFP 2s; Phase 100 ms
CJW_Bb326 (lp54/oriC) rep 2		exponential			34					1.35	1.35			pE-4000 (CoolLED)		TexasRed 1s, 100% power; GFP 2s, 50% power; Phase 500 ms
CJW_Bb326 (lp54/oriC) rep 2		2 days in stationary phase			27					1.4/1.4	1.35/1.35			pE-4000 (CoolLED)		TexasRed 1s, 100% power; GFP 2s, 50% power; Phase 50 or 300 ms
CJW_Bb489 (lp28-1/oriC) rep1		exponential			50					1.3	1.35			Sola Light Engine (Lumencor)		mCherry 2s; GFP 2s; Phase 100 ms
CJW_Bb489 (lp28-1/oriC) rep1		2 days in stationary phase			51					1.4/1.4	1.4/1.4			Sola Light Engine (Lumencor)		mCherry 2s; GFP 2s; Phase 100 ms
CJW_Bb489 (lp28-1/oriC) rep2		exponential			29					1.3	1.35			Sola Light Engine (Lumencor)		mCherry 2s; GFP 2s; Phase 100 ms
CJW_Bb489 (lp28-1/oriC) rep2		2 days in stationary phase			62					1.4	1.4			Sola Light Engine (Lumencor)		mCherry 2s; GFP 2s; Phase 100 ms
CJW_Bb515 (cp32-3/oriC) rep 1		exponential			47					1.25	1.25			Sola Light Engine (Lumencor)		mCherry 2s; GFP 2s; Phase 100 ms
CJW_Bb515 (cp32-3/oriC) rep 1		2 days in stationary phase			72					1.3	1.3			Sola Light Engine (Lumencor)		mCherry 2s; GFP 2s; Phase 100 ms
CJW_Bb515 (cp32-3/oriC) rep 2		exponential			88					1.3	1.35			Sola Light Engine (Lumencor)		mCherry 2s; GFP 2s; Phase 100 ms
CJW_Bb515 (cp32-3/oriC) rep 2		2 days in stationary phase			48					1.3	1.35			Sola Light Engine (Lumencor)		mCherry 2s; GFP 2s; Phase 100 ms
CJW_Bb516 (cp32-7/oriC) rep 1		exponential			103					1.3	1.35			Sola Light Engine (Lumencor)		mCherry 2s; GFP 2s; Phase 100 ms
CJW_Bb516 (cp32-7/oriC) rep 1		2 days in stationary phase			63					1.3	1.25			Sola Light Engine (Lumencor)		mCherry 2s; GFP 2s; Phase 100 ms
CJW_Bb516 (cp32-7/oriC) rep 2		exponential			59					1.3	1.45			Sola Light Engine (Lumencor)		mCherry 2s; GFP 2s; Phase 100 ms
CJW_Bb516 (cp32-7/oriC) rep 2		2 days in stationary phase			51					1.35	1.35			Sola Light Engine (Lumencor)		mCherry 2s; GFP 2s; Phase 100 ms
CJW_Bb517 (cp32-4/oriC) rep 1		exponential			74					1.35	1.4			Sola Light Engine (Lumencor)		mCherry 2s; GFP 2s; Phase 100 ms
CJW_Bb517 (cp32-4/oriC) rep 1		2 days in stationary phase			45					1.35	1.4			Sola Light Engine (Lumencor)		mCherry 2s; GFP 2s; Phase 100 ms
CJW_Bb517 (cp32-4/oriC) rep 2		exponential			25					1.3	1.4			Sola Light Engine (Lumencor)		mCherry 2s; GFP 2s; Phase 100 ms
CJW_Bb517 (cp32-4/oriC) rep 2		2 days in stationary phase			72					1.35	1.45			Sola Light Engine (Lumencor)		mCherry 2s; GFP 2s; Phase 100 ms
CJW_Bb518 (cp32-8/oriC) rep1		exponential			44					1.3	1.4			Sola Light Engine (Lumencor)		mCherry 2s; GFP 2s; Phase 100 ms
CJW_Bb518 (cp32-8/oriC) rep1		2 days in stationary phase			85					1.35	1.4			Sola Light Engine (Lumencor)		mCherry 2s; GFP 2s; Phase 100 ms
CJW_Bb518 (cp32-8/oriC) rep2		exponential			58					1.3	1.4			Sola Light Engine (Lumencor)		mCherry 2s; GFP 2s; Phase 100 ms
CJW_Bb518 (cp32-8/oriC) rep2		2 days in stationary phase			102					1.35	1.35			Sola Light Engine (Lumencor)		mCherry 2s; GFP 2s; Phase 100 ms
CJW_Bb526 (lp21/oriC)		exponential			71					1.3	1.3			Sola Light Engine (Lumencor)		mCherry 2s; GFP 2s; Phase 100 ms
CJW_Bb526 (lp21/oriC)		2 days in stationary phase			91					1.4/1.4	1.4/1.4			Sola Light Engine (Lumencor)		mCherry 2s; GFP 2s; Phase 100 ms
CJW_Bb526 (lp21/oriC)		exponential			26					1.3	1.35			Sola Light Engine (Lumencor)		mCherry 2s; GFP 2s; Phase 100 ms
CJW_Bb526 (lp21/oriC)		2 days in stationary phase			59					1.4	1.3			Sola Light Engine (Lumencor)		mCherry 2s; GFP 2s; Phase 100 ms

## Sheet: Figs_S1F_S1G_S4F_S4G
Strain/Replicate			Number of cells		Light source		Exposure time					Notes
297 rep 1	Day -3 in stationary phase		87		pE-4000 (CoolLED)		Texas Red 2s, 50 % power; DAPI 1s, 50% power; Phase 500 ms					Fig. S1F	PI-uptake
297 rep 1	Day -2 in stationary phase		151		pE-4000 (CoolLED)		Texas Red 3s, 50 % power; DAPI 1s, 50% power; Phase 50 ms					Fig. S1G	PI-uptake
297 rep 1	Day -1 in stationary phase		225		pE-4000 (CoolLED)		Texas Red 2s, 50 % power; DAPI 1s, 50% power; Phase 500 ms					Fig. S4F	Hoechst 33342 intensity quantification (297)
297 rep 1	Day 0 in stationary phase		157		pE-4000 (CoolLED)		Texas Red 2s, 50 % power; DAPI 1s, 50% power; Phase 500 ms					Fig. S4G	Hoechst 33342 intensity quantification (N40)
297 rep 1	Day 1 in stationary phase		327		pE-4000 (CoolLED)		Texas Red 2s, 50 % power; DAPI 1s, 50% power; Phase 500 ms
297 rep 1	Day 4 in stationary phase		186		pE-4000 (CoolLED)		Texas Red 2s, 50 % power; DAPI 1s, 50% power; Phase 500 ms
297 rep 1	Day 6 in stationary phase		219		pE-4000 (CoolLED)		Texas Red 3s, 50 % power; DAPI 1s, 50% power; Phase 50 ms
297 rep 1	Day 8 in stationary phase		234		pE-4000 (CoolLED)		Texas Red 2s, 50 % power; DAPI 1s, 50% power; Phase 500 ms
297 rep 1	Day 12 in stationary phase		178		pE-4000 (CoolLED)		Texas Red 2s, 50 % power; DAPI 1s, 50% power; Phase 500 ms
297 rep 1	Day 19 in stationary phase		134		pE-4000 (CoolLED)		Texas Red 2s, 50 % power; DAPI 1s, 50% power; Phase 500 ms
297 rep 2	Day -4 in stationary phase		92		pE-4000 (CoolLED)		Texas Red 2s, 50 % power; DAPI 1s, 50% power; Phase 500 ms
297 rep 2	Day -3 in stationary phase		90		pE-4000 (CoolLED)		Texas Red 2s, 50 % power; DAPI 1s, 50% power; Phase 500 ms
297 rep 2	Day -2 in stationary phase		131		pE-4000 (CoolLED)		Texas Red 2s, 50 % power; DAPI 1s, 50% power; Phase 500 ms
297 rep 2	Day -1 in stationary phase		174		pE-4000 (CoolLED)		Texas Red 2s, 50 % power; DAPI 1s, 50% power; Phase 500 ms
297 rep 2	Day 0 in stationary phase		66		pE-4000 (CoolLED)		Texas Red 2s, 50 % power; DAPI 1s, 50% power; Phase 500 ms
297 rep 2	Day 3 in stationary phase		148		pE-4000 (CoolLED)		Texas Red 2s, 50 % power; DAPI 1s, 50% power; Phase 500 ms
297 rep 2	Day 5 in stationary phase		137		pE-4000 (CoolLED)		Texas Red 2s, 50 % power; DAPI 1s, 50% power; Phase 500 ms
297 rep 2	Day 7 in stationary phase		75		pE-4000 (CoolLED)		Texas Red 2s, 50 % power; DAPI 1s, 50% power; Phase 500 ms
297 rep 2	Day 11 in stationary phase		81		pE-4000 (CoolLED)		Texas Red 2s, 50 % power; DAPI 1s, 50% power; Phase 400 or 500 ms
297 rep 2	Day 18 in stationary phase		82		pE-4000 (CoolLED)		Texas Red 2s, 50 % power; DAPI 1s, 50% power; Phase 500 ms
N40 rep 1	Day -3 in stationary phase		147		pE-4000 (CoolLED)		Texas Red 1s, 50 % power; DAPI 2s, 100% power; Phase 200 or 500 ms
N40 rep 1	Day -2 in stationary phase		45		pE-4000 (CoolLED)		Texas Red 1s, 100 % power; DAPI 2s, 100% power; Phase 500 ms
N40 rep 1	Day -1 in stationary phase		220		pE-4000 (CoolLED)		Texas Red 1s, 100 % power; DAPI 2s, 100% power; Phase 500 ms
N40 rep 1	Day 0 in stationary phase		293		pE-4000 (CoolLED)		Texas Red 1s, 100 % power; DAPI 2s, 100% power; Phase 500 ms
N40 rep 1	Day 1 in stationary phase		248		pE-4000 (CoolLED)		Texas Red 1s, 100 % power; DAPI 2s, 100% power; Phase 500 ms
N40 rep 1	Day 4 in stationary phase		350		pE-4000 (CoolLED)		Texas Red 1s, 100 % power; DAPI 2s, 100% power; Phase 500 ms
N40 rep 1	Day 6 in stationary phase		188		pE-4000 (CoolLED)		Texas Red 1s, 100 % power; DAPI 2s, 100% power; Phase 500 ms
N40 rep 1	Day 8 in stationary phase		202		pE-4000 (CoolLED)		Texas Red 1s, 100 % power; DAPI 2s, 100% power; Phase 500 ms
N40 rep 1	Day 12 in stationary phase		252		pE-4000 (CoolLED)		Texas Red 1s, 100 % power; DAPI 2s, 100% power; Phase 500 ms
N40 rep 1	Day 19 in stationary phase		51		pE-4000 (CoolLED)		Texas Red 1s, 100 % power; DAPI 2s, 100% power; Phase 500 ms
N40 rep 2	Day -2 in stationary phase		107		pE-4000 (CoolLED)		Texas Red 2s, 50 % power; DAPI 1s, 50% power; Phase 500 ms
N40 rep 2	Day -1 in stationary phase		160		pE-4000 (CoolLED)		Texas Red 2s, 50 % power; DAPI 1s, 50% power; Phase 500 ms
N40 rep 2	Day 0 in stationary phase		152		pE-4000 (CoolLED)		Texas Red 2s, 50 % power; DAPI 1s, 50% power; Phase 500 ms
N40 rep 2	Day 1 in stationary phase		156		pE-4000 (CoolLED)		Texas Red 2s, 50 % power; DAPI 1s, 50% power; Phase 500 ms
N40 rep 2	Day 2 in stationary phase		190		pE-4000 (CoolLED)		Texas Red 2s, 50 % power; DAPI 1s, 50% power; Phase 500 ms
N40 rep 2	Day 5 in stationary phase		203		pE-4000 (CoolLED)		Texas Red 2s, 50 % power; DAPI 1s, 50% power; Phase 500 ms
N40 rep 2	Day 7 in stationary phase		120		pE-4000 (CoolLED)		Texas Red 2s, 50 % power; DAPI 1s, 50% power; Phase 500 ms
N40 rep 2	Day 9 in stationary phase		107		pE-4000 (CoolLED)		Texas Red 2s, 50 % power; DAPI 1s, 50% power; Phase 500 ms
N40 rep 2	Day 13 in stationary phase		81		pE-4000 (CoolLED)		Texas Red 2s, 50 % power; DAPI 1s, 50% power; Phase 500 ms
N40 rep 2	Day 20 in stationary phase		94		pE-4000 (CoolLED)		Texas Red 2s, 50 % power; DAPI 1s, 50% power; Phase 500 ms

## Sheet: Figs_S3A_S3B_S3C
Strain/Replicate		Time course day (if applicable)			Number of cells		Light source	Expsoure time
Bb914 pre-starve (CJW_Bb36)		Day 0			110		Sola Light Engine (Lumencor)	mCherry 250 ms; Phase 200 ms				Fig. S3A	PI-uptake
Bb914 rep 1		day 1			140		Sola Light Engine (Lumencor)	mCherry 250 ms; Phase 200 ms				Fig. S3B	Round body quantification
Bb914 rep 1		day 2			311		Sola Light Engine (Lumencor)	mCherry 250 ms; Phase 200 ms				Fig. S3C	PI-uptake
Bb914 rep 1		day 3			227		Sola Light Engine (Lumencor)	mCherry 250 ms; Phase 100 ms
Bb914 rep 1		day 4			159		Sola Light Engine (Lumencor)	mCherry 250 ms; Phase 100 ms
Bb914 rep 1		day 7			175		Sola Light Engine (Lumencor)	mCherry 250 ms; Phase 100 ms
Bb914 rep 2		day 1			142		Sola Light Engine (Lumencor)	mCherry 250 ms; Phase 200 ms
Bb914 rep 2		day 2			262		Sola Light Engine (Lumencor)	mCherry 250 ms; Phase 200 ms
Bb914 rep 2		day 3			151		Sola Light Engine (Lumencor)	mCherry 250 ms; Phase 100 ms
Bb914 rep 2		day 4			78		Sola Light Engine (Lumencor)	mCherry 250 ms; Phase 100 ms
Bb914 rep 2		day 7			179		Sola Light Engine (Lumencor)	mCherry 250 ms; Phase 100 ms
N40 pre-starve (CJW_bb37)		Day 0			87		Sola Light Engine (Lumencor)	mCherry 250 ms; Phase 200 ms
N40 rep1		day 1			117		Sola Light Engine (Lumencor)	mCherry 250 ms; Phase 200 ms
N40 rep1		day 2			114		Sola Light Engine (Lumencor)	mCherry 250 ms; Phase 200 ms
N40 rep1		day 4			70		Sola Light Engine (Lumencor)	mCherry 250 ms; Phase 100 ms
N40 rep1		day 7			91		Sola Light Engine (Lumencor)	mCherry 250 ms; Phase 100 ms
N40 rep2		day 1			108		Sola Light Engine (Lumencor)	mCherry 250 ms; Phase 200 ms
N40 rep2		day 2			91		Sola Light Engine (Lumencor)	mCherry 250 ms; Phase 200 ms
N40 rep2		day 3			88		Sola Light Engine (Lumencor)	mCherry 250 ms; Phase 100 ms
N40 rep2		day 4			103		Sola Light Engine (Lumencor)	mCherry 250 ms; Phase 100 ms
N40 rep2		day 7			84		Sola Light Engine (Lumencor)	mCherry 250 ms; Phase 100 ms

## Sheet: Fig_S4B
Strain/Replicate	Time course day (if applicable)		Number of cells		Light source	Exposure time					Notes
B31MI rep 1	Day -3 in stationary phase		201		pE-4000 (CoolLED)	Texas Red 2s, 50 % power; DAPI 1s, 50% power; Phase 500 ms					Fig. S4B	Object detection of nuceloid objects
B31MI rep 1	Day -2 in stationary phase		213		pE-4000 (CoolLED)	Texas Red 2s, 50 % power; DAPI 1s, 50% power; Phase 400 ms
B31MI rep 1	Day -1 in stationary phase		204		pE-4000 (CoolLED)	Texas Red 2s, 50 % power; DAPI 1s, 50% power; Phase 500 ms
B31MI rep 1	Day 0 in stationary phase		388		pE-4000 (CoolLED)	Texas Red 2s, 50 % power; DAPI 1s, 50% power; Phase 400 ms
B31MI rep 1	Day 1 in stationary phase		174		pE-4000 (CoolLED)	Texas Red 2s, 50 % power; DAPI 1s, 50% power; Phase 400 ms
B31MI rep 1	Day 4 in stationary phase		418		pE-4000 (CoolLED)	Texas Red 2s, 50 % power; DAPI 1s, 50% power; Phase 500 ms
B31MI rep 1	Day 6 in stationary phase		72		pE-4000 (CoolLED)	Texas Red 2s, 50 % power; DAPI 1s, 50% power; Phase 500 ms
B31MI rep 1	Day 8 in stationary phase		133		pE-4000 (CoolLED)	Texas Red 2s, 50 % power; DAPI 1s, 50% power; Phase 500 ms
B31MI rep 2	Day -1 in stationary phase		183		pE-4000 (CoolLED)	Texas Red 2s, 50 % power; DAPI 2s, 50% power; Phase 500 ms
B31MI rep 2	Day 0 in stationary phase		73		pE-4000 (CoolLED)	Texas Red 2s, 50 % power; DAPI 2s, 50% power; Phase 500 ms
B31MI rep 2	Day 1 in stationary phase		97		pE-4000 (CoolLED)	Texas Red 2s, 50 % power; DAPI 2s, 50% power; Phase 500 ms
B31MI rep 2	Day 2 in stationary phase		147		pE-4000 (CoolLED)	Texas Red 2s, 50 % power; DAPI 2s, 50% power; Phase 500 ms
B31MI rep 2	Day 3 in stationary phase		91		pE-4000 (CoolLED)	Texas Red 2s, 50 % power; DAPI 2s, 50% power; Phase 500 ms
B31MI rep 2	Day 6 in stationary phase		166		pE-4000 (CoolLED)	Texas Red 2s, 50 % power; DAPI 2s, 50% power; Phase 500 ms
B31MI rep 2	Day 8 in stationary phase		197		pE-4000 (CoolLED)	Texas Red 2s, 50 % power; DAPI 2s, 50% power; Phase 400 or 500 ms
B31MI rep 2	Day 10 in stationary phase		86		pE-4000 (CoolLED)	Texas Red 2s, 50 % power; DAPI 2s, 50% power; Phase 500 ms

## Sheet: Fig_S4C
Strain/Replicate	Time course day (if applicable)		Number of cells		Light source	exposure time					Notes
297 rep 1	Day -3 in stationary phase		90		pE-4000 (CoolLED)	Texas Red 2s, 50 % power; DAPI 1s, 50% power; Phase 500 ms					Fig. S4C			Object detection of nuceloid objects
297 rep 1	Day -2 in stationary phase		151		pE-4000 (CoolLED)	Texas Red 3s, 50 % power; DAPI 1s, 50% power; Phase 50 ms
297 rep 1	Day -1 in stationary phase		226		pE-4000 (CoolLED)	Texas Red 2s, 50 % power; DAPI 1s, 50% power; Phase 500 ms
297 rep 1	Day 0 in stationary phase		159		pE-4000 (CoolLED)	Texas Red 2s, 50 % power; DAPI 1s, 50% power; Phase 500 ms
297 rep 1	Day 1 in stationary phase		332		pE-4000 (CoolLED)	Texas Red 2s, 50 % power; DAPI 1s, 50% power; Phase 500 ms
297 rep 1	Day 4 in stationary phase		187		pE-4000 (CoolLED)	Texas Red 2s, 50 % power; DAPI 1s, 50% power; Phase 500 ms
297 rep 1	Day 6 in stationary phase		221		pE-4000 (CoolLED)	Texas Red 3s, 50 % power; DAPI 1s, 50% power; Phase 50 ms
297 rep 1	Day 8 in stationary phase		236		pE-4000 (CoolLED)	Texas Red 2s, 50 % power; DAPI 1s, 50% power; Phase 500 ms
297 rep 2	Day -4 in stationary phase		92		pE-4000 (CoolLED)	Texas Red 2s, 50 % power; DAPI 1s, 50% power; Phase 500 ms
297 rep 2	Day -3 in stationary phase		90		pE-4000 (CoolLED)	Texas Red 2s, 50 % power; DAPI 1s, 50% power; Phase 500 ms
297 rep 2	Day -2 in stationary phase		131		pE-4000 (CoolLED)	Texas Red 2s, 50 % power; DAPI 1s, 50% power; Phase 500 ms
297 rep 2	Day -1 in stationary phase		176		pE-4000 (CoolLED)	Texas Red 2s, 50 % power; DAPI 1s, 50% power; Phase 500 ms
297 rep 2	Day 0 in stationary phase		66		pE-4000 (CoolLED)	Texas Red 2s, 50 % power; DAPI 1s, 50% power; Phase 500 ms
297 rep 2	Day 3 in stationary phase		148		pE-4000 (CoolLED)	Texas Red 2s, 50 % power; DAPI 1s, 50% power; Phase 500 ms
297 rep 2	Day 5 in stationary phase		137		pE-4000 (CoolLED)	Texas Red 2s, 50 % power; DAPI 1s, 50% power; Phase 500 ms
297 rep 2	Day 7 in stationary phase		75		pE-4000 (CoolLED)	Texas Red 2s, 50 % power; DAPI 1s, 50% power; Phase 500 ms

## Sheet: Fig_S4D
Strain/Replicate	Time course day (if applicable)		Number of cells		Light Source	Exposure time					Notes
N40 rep 1	Day -3 in stationary phase		148		pE-4000 (CoolLED)	Texas Red 1s, 50 % power; DAPI 2s, 100% power; Phase 200 or 500 ms					Fig. S4D	Object detection of nuceloid objects
N40 rep 1	Day -2 in stationary phase		45		pE-4000 (CoolLED)	Texas Red 1s, 100 % power; DAPI 2s, 100% power; Phase 500 ms
N40 rep 1	Day -1 in stationary phase		221		pE-4000 (CoolLED)	Texas Red 1s, 100 % power; DAPI 2s, 100% power; Phase 500 ms
N40 rep 1	Day 0 in stationary phase		293		pE-4000 (CoolLED)	Texas Red 1s, 100 % power; DAPI 2s, 100% power; Phase 500 ms
N40 rep 1	Day 1 in stationary phase		250		pE-4000 (CoolLED)	Texas Red 1s, 100 % power; DAPI 2s, 100% power; Phase 500 ms
N40 rep 1	Day 4 in stationary phase		353		pE-4000 (CoolLED)	Texas Red 1s, 100 % power; DAPI 2s, 100% power; Phase 500 ms
N40 rep 1	Day 6 in stationary phase		188		pE-4000 (CoolLED)	Texas Red 1s, 100 % power; DAPI 2s, 100% power; Phase 500 ms
N40 rep 1	Day 8 in stationary phase		203		pE-4000 (CoolLED)	Texas Red 1s, 100 % power; DAPI 2s, 100% power; Phase 500 ms
N40 rep 2	Day -2 in stationary phase		109		pE-4000 (CoolLED)	Texas Red 2s, 50 % power; DAPI 1s, 50% power; Phase 500 ms
N40 rep 2	Day -1 in stationary phase		161		pE-4000 (CoolLED)	Texas Red 2s, 50 % power; DAPI 1s, 50% power; Phase 500 ms
N40 rep 2	Day 0 in stationary phase		153		pE-4000 (CoolLED)	Texas Red 2s, 50 % power; DAPI 1s, 50% power; Phase 500 ms
N40 rep 2	Day 1 in stationary phase		158		pE-4000 (CoolLED)	Texas Red 2s, 50 % power; DAPI 1s, 50% power; Phase 500 ms
N40 rep 2	Day 2 in stationary phase		193		pE-4000 (CoolLED)	Texas Red 2s, 50 % power; DAPI 1s, 50% power; Phase 500 ms
N40 rep 2	Day 5 in stationary phase		203		pE-4000 (CoolLED)	Texas Red 2s, 50 % power; DAPI 1s, 50% power; Phase 500 ms
N40 rep 2	Day 7 in stationary phase		119		pE-4000 (CoolLED)	Texas Red 2s, 50 % power; DAPI 1s, 50% power; Phase 500 ms
N40 rep 2	Day 9 in stationary phase		107		pE-4000 (CoolLED)	Texas Red 2s, 50 % power; DAPI 1s, 50% power; Phase 500 ms

[truncated: 1 more sheets: Fig_S8B]
