# Supplementary material for: Borrelia burgdorferi loses essential genetic elements and cell proliferative potential during stationary phase in culture but not in the tick vector
Source: bioRxiv. 2024 Oct 28:2024.10.28.620338. Preprint. [Version 1] doi: 10.1101/2024.10.28.620338 (PMC11565743; doi:10.1101/2024.10.28.620338)
Supplement: Supplement 2 [file media-2.xlsx]

## Sheet: Fig 1A
Days in stationary phase	Cell density rep 1	Cell density rep 2	CFU/mL rep 1	CFU/mL rep 2	PI negative cells (calculated) rep 1	PI negative cells (calculated) rep 2		Notes
-3	1780000		1400000		1780000			CFU/mL = 0 was plotted as CFU/mL = 1 on the log scale.
-2	13800000		14000000		1.36692e+07
-1	62500000	14750000	47000000	4000000	6.21936e+07	1.46685e+07
0	100000000	140000000	110000000	120000000	9.89691e+07	1.38082e+08
1	118000000	225000000	96000000	330000000	1.15942e+08	2.22581e+08
2		217500000		43000000		217500000
3		210000000		14000000		210000000
4	148000000		48000000		1.4729e+08
6	160000000	325000000	44000000	273000	1.55556e+08	2.60392e+08
8	205000000	280000000	4200000	330	1.97293e+08	1.83246e+08
10		300000000		9		1.94118e+08
12	183000000		0		1.73018e+08
14		235000000		0		1.32731e+08
19	188000000		0		1.62414e+08
21		240000000		0		1.42574e+07

## Sheet: Fig 2A
Days in stationary phase	Cell density rep 1	Cell density rep 2	pH rep 1	pH rep 2
-2	5500000	4500000	7.86	7.81
-1	45000000	25000000
0	165000000	135000000	7.44	7.44
1	260000000	170000000
5	107500000	120000000	6.65	6.64
7	103000000	105000000	6.64	6.64
14	92500000	100000000	6.5	6.49

## Sheet: Fig 2B
Days at pH 6	Cell density rep 1	Cell density rep 2	CFU/mL rep 1	CFU/mL rep 2	PI negative cells (calculated) rep 1	PI negative cells (calculated) rep 2		Notes
0	29000000	17750000	40000000	12000000	29000000	17800000		CFU/mL = 0 was plotted as CFU/mL = 1 on the log scale.
1	15000000	10000000	15000000	3000000	15000000	10000000
2	10000000	16500000	6000000	8000000	10000000	16500000
3	20500000	9500000	16000000	6000000	20500000	9500000
4	17500000	7000000	14000000	5200000	17200000	6590000
7	12000000	10300000	1200000	2000000	12000000	10300000
14	12000000	11500000	0	1	10900000	10700000

## Sheet: Fig 3A
Days in RPMI	pH rep 1	pH rep 2
0	7.48	7.5
4	7.46	7.54
6	7.36	7.63
14	7.11	7.34

## Sheet: Fig 3C
Days in RPMI	Round body morphotype % rep 1	Round body morphotype % rep 2
0	0	0
1	59.0164	58.4337
2	71.5328	81.3765
3	82.0144	85.7143
4	86.5979	80.5556
7	93.578	89.5833
14	93	98.3193

## Sheet: Fig 3D
Days in RPMI	Cell density rep 1	Cell density rep 2	CFU/mL rep 1	CFU/mL rep 2	PI negative cells (calculated) rep 1	PI negative cells (calculated) rep 2
0	22500000	23500000	38000000	26000000	22500000	23500000
1	23000000	22000000	9600000	12400000	1.48934e+07	1.81566e+07
2	16000000	19000000	3700000	3600000	1.10949e+07	1.32308e+07
3	15500000	11000000	1000000	2000000	6.35612e+06	6050000
4	18500000	12000000	500000	800000	1.06804e+07	3.83333e+06
7	9500000	8750000	31000	30000	2.26606e+06	1.45833e+06
14	9250000	9250000	1800	1400	2960000	1.63235e+06

## Sheet: Fig 4B
days in stationary phase	% oriC free cells CJW_Bb379	% oriC free cells CJW_Bb378
-1	0	0
0	0	0
1	0.263158	1.33333
2	14.2105	53.7634
3	32.8912	72.1088
4	51.1111	85
5	55.2941	89.5238
6	68.0672	96.0784
7	76.4331	96.3636

## Sheet: Fig 4C
	exponential rep 1 plasmid copies per cell	exponential rep 2 plasmid copies per cell	stationary rep 1 plasmid copies per cell	stationary rep 2 plasmid copies per cell
Plasmid
lp21	9.92958	8.80769	3.93407	4.59322
lp25	5.55263	5.31579	1.68182	2.14894
lp28-1	4.92	5.55172	1.60784	1.51613
lp54	9.94253	10.6176	3.09412	3.51852
cp32-3	5.21277	4.13636	1.52778	1.5625
cp32-4	4.52703	4.12	2.31111	3.01389
cp32-7	4.26214	3.47458	2.25397	2.68627
cp32-8	5.38636	4.67241	2.8	3.34314

## Sheet: Fig 4F
plasmid	exponential % no plasmids	stationary % no plasmids
lp21	0	2.24437
lp25	1.31579	4.40039
lp28-1	0	9.91461
lp54	0	9.08497
cp32-3	2.20019	19.7917
cp32-4	0.675676	8.47222
cp32-7	0	5.55556
cp32-8	0.862069	7.35294

## Sheet: Fig 4G
plasmid	exponential variance % no plasmids	stationary variance % no plasmids
lp21	0	0.0161993
lp25	0.0186081	0.00205157
lp28-1	0	0.0261643
lp54	0	0.028654
cp32-3	0.00102578	0.073657
cp32-4	0.0095555	0.100173
cp32-7	0	0.0785674
cp32-8	0.0121915	0.0623918

[truncated: 33 more sheets: Fig 5B, Fig S1A, Fig S1B, Fig S1C, Fig S1D, Fig S1E, Fig S1F, Fig S1G, Fig S2A, Fig S2B, Fig S3A, Fig S3B, Fig S3C, Fig S4B, Fig S4C, Fig S4D, Fig S4E, Fig S4F, Fig S4G, Fig S5A …]
